# Supplementary material for: FDX1 can Impact the Prognosis and Mediate the Metabolism of Lung Adenocarcinoma
Source: Front Pharmacol. 2021 Oct 8;12:749134. doi: 10.3389/fphar.2021.749134 (PMC8531531; doi:10.3389/fphar.2021.749134)
Supplement: Supplementary file 4 [file DataSheet1.xlsx]

## Sheet: Table of Contents
Supplementary Tables
Supplementary Table S1	Mitochondria electron transport chain associted genes
Supplementary Table S2	The mRNA expression of ETC associated genes
Supplementary Table S3	Univariate Cox regression analysis of mitochondria ETC genes
Supplementary Table S4	The coefficient value of the 12 genes

## Sheet: Table S1
Table S1. Mitochondria electron transport chain associted genes
Gene
P4HA2
GFUS
SDHA
IDO1
COX11
ME1
CYBB
CYP1A2
NOX4
ALDH2
ETFA
NQO2
SDHD
CYBA
HAAO
GLDC
ME2
ASPH
HSD17B6
AKR1B1
ALDH4A1
NDUFS1
LOXL2
CIAPIN1
SRD5A1
SDHB
POR
GPX2
CYP19A1
SDHC
NCF2
COX5A
ETFB
ADH5
COX7A2
GLRX2
COX7A2P2
AKR7A3
NDUFV2
QDPR
DEGS1
NCF1
AKR1A1
IDH3B
ETFDH
GSR
MT-CO3
NDUFS3
RDH16
FDX1
DHRS3
UQCR11
AKR1C4
STEAP4
PHGDH
CYB5B
DMGDH
FDX2
CYB5A
MAOB
CYCS
NDUFS6
NDUFS2
AKR7A2
AOC2

## Sheet: Table S2
Table S2.The mRNA expression of ETC associated genes
gene	conMean	treatMean	logFC	pValue
CYP1A2	0.894632	0.0739514	-3.59665	2.04e-33
HSD17B6	47.3771	10.8124	-2.13151	5.14e-29
NCF2	44.4265	15.56	-1.51358	2.97e-28
MAOB	18.5489	7.10912	-1.38359	8.93e-26
NCF1	3.4787	1.55954	-1.15743	3.96e-16
CYBB	63.4362	28.485	-1.1551	1.09e-17
ALDH2	51.5655	24.4331	-1.07757	6.98e-26
CYB5A	35.2414	19.0794	-0.885254	4.53e-20
QDPR	14.5647	9.02309	-0.690786	6.69e-24
STEAP4	29.0734	20.3685	-0.513357	4.62e-07
HAAO	2.34421	1.81674	-0.367747	2.66e-08
AOC2	0.741214	0.574756	-0.366941	5.29e-12
FDX1	11.265	9.44423	-0.254348	5.83e-07
IDH3B	20.1656	23.6742	0.231418	0.00212738
SDHB	22.4839	27.0965	0.269213	7.32e-07
AKR7A2	19.6732	24.1066	0.293197	0.000179328
ME2	4.00712	5.01494	0.323668	5.92e-05
COX11	5.43187	7.00301	0.366525	1.48e-06
COX7A2	37.3776	48.9999	0.390608	0.000281907
NDUFS3	12.3265	16.2712	0.400554	4.96e-10
CIAPIN1	10.0917	13.6917	0.440132	4.92e-13
NDUFS1	5.91566	8.05226	0.444854	1.56e-11
ETFA	10.8855	15.0602	0.468334	4.27e-12
KIAA1429	4.95322	7.03304	0.505782	3.59e-11
AKR1A1	30.9507	44.2545	0.515854	1.18e-12
NQO2	2.25556	3.34488	0.568468	5.17e-09
COX5A	35.005	52.7038	0.590347	2.24e-12
SDHC	4.87033	7.35683	0.595066	1.53e-18
FDX2	1.12857	1.74159	0.625906	2.76e-10
NDUFV2	3.38241	5.36665	0.665972	2.61e-10
GLRX2	3.65012	5.90811	0.69475	7.88e-17
NDUFS2	18.3761	30.161	0.714852	9e-26
SDHA	9.44172	15.9327	0.754865	4.36e-20
CYCS	17.2858	29.3025	0.761442	3.45e-13
RDH16	0.124974	0.247863	0.987921	0.000973556
NDUFS6	21.2854	44.8286	1.07455	1.05e-22
GSR	19.5086	42.3608	1.11862	5.35e-11
ASPH	9.56277	23.4697	1.2953	4.1e-08
NOX4	0.344121	0.952887	1.46939	2.16e-12
CYP19A1	0.0330112	0.0960824	1.54132	6.8e-08
ADH5	29.883	26.5191	-0.172291	7.68e-06
DHRS3	36.3232	31.8292	-0.190539	4.63e-05
SRD5A1	1.2793	4.13782	1.69351	6.82e-28
LOXL2	2.99399	10.9227	1.86719	9.64e-15
DMGDH	0.183622	0.693566	1.9173	0.000121437
GLDC	0.180111	1.44838	3.00748	3.07e-09
AKR7A3	0.191424	6.37794	5.05825	1.42e-24
DEGS1	33.8139	31.1712	-0.117401	0.00146992
AKR1C4	0.0328767	1.15928	5.14002	0.00615479
GPX2	1.19236	77.0434	6.01378	1.91e-08
ALDH4A1	3.05378	3.82298	0.324103	0.0217851
ETFB	7.21644	8.34994	0.210479	0.0376842
AKR1B1	21.2623	27.7314	0.383222	0.0390286
IDO1	11.1321	15.4351	0.471484	0.0540545
CYB5B	10.6681	12.3424	0.210313	0.0543544
ME1	7.51309	12.2136	0.701011	0.0647088
UQCR11	24.7329	26.4585	0.0973011	0.10535
MT-CO3	4684.98	6181.47	0.399905	0.120971
CYBA	42.696	48.777	0.192098	0.287729
COX7A2P2	0.0497903	0.077464	0.637662	0.332261
POR	26.3869	27.433	0.0560876	0.428278
P4HA2	8.72672	10.1832	0.222675	0.527207
PHGDH	3.52004	6.15112	0.805257	0.658466
ETFDH	3.81167	3.94342	0.0490247	0.692937
SDHD	26.0926	26.2088	0.00641172	0.86858

## Sheet: Table S3
Table S3. Univariate Cox regression analysis of mitochondria ETC genes
id	HR	HR.95L	HR.95H	pvalue
HAAO	0.927983	0.809543	1.06375	0.283338
SDHA	1.0107	0.993524	1.02818	0.223548
MAOB	0.969729	0.943846	0.996322	0.0259518
IDH3B	1.00807	0.99171	1.0247	0.335695
AKR7A2	0.989245	0.972299	1.00649	0.220012
COX11	0.987971	0.93016	1.04938	0.694045
NCF1	0.896424	0.793486	1.01272	0.0789291
NQO2	0.965793	0.877431	1.06305	0.477104
CYBB	0.99318	0.985653	1.00076	0.0778705
ALDH2	0.984144	0.973157	0.995255	0.00526591
GSR	1.00245	0.998676	1.00624	0.203445
COX5A	1.00498	0.999887	1.01011	0.0552982
KIAA1429	1.05513	1.00199	1.1111	0.041807
COX7A2	1.00121	0.996733	1.00571	0.596513
NOX4	1.12007	0.941124	1.33304	0.201694
NDUFS6	1.00235	0.997296	1.00742	0.363053
LOXL2	1.01605	1.01051	1.02161	1.11578e-08
STEAP4	0.997631	0.988997	1.00634	0.592791
SRD5A1	1.03643	0.989878	1.08518	0.126989
GPX2	1.00041	0.99958	1.00125	0.330847
CYP1A2	1.0036	0.845731	1.19095	0.967145
SDHB	1.00284	0.988582	1.01731	0.697598
ASPH	1.01098	1.00623	1.01577	5.6748e-06
GLRX2	1.07652	1.02308	1.13276	0.00453702
FDX1	1.00965	0.995817	1.02368	0.172417
NDUFS3	1.00394	0.979275	1.02922	0.756898
AOC2	0.893871	0.734493	1.08783	0.262822
CYP19A1	1.00378	0.436052	2.31066	0.992931
RDH16	1.44845	1.03722	2.02272	0.0296737
AKR1A1	0.988484	0.978729	0.998337	0.0220915
ETFA	1.0242	1.00147	1.04745	0.0368093
NDUFV2	1.02143	0.970404	1.07514	0.41737
NDUFS2	1.01045	0.996748	1.02433	0.135644
NDUFS1	1.045	0.995648	1.0968	0.0745424
FDX2	0.884021	0.750129	1.04181	0.141251
ME2	0.978851	0.905628	1.05799	0.589992
GLDC	1.0116	0.983723	1.04026	0.418629
CYB5A	0.991002	0.980379	1.00174	0.10024
AKR7A3	0.99248	0.978946	1.0062	0.281293
NCF2	0.993193	0.978811	1.00779	0.35873
DMGDH	0.976001	0.810989	1.17459	0.79713
HSD17B6	0.997145	0.989093	1.00526	0.48951
AKR1C4	0.990979	0.95784	1.02526	0.60155
SDHC	1.03047	0.976547	1.08736	0.273745
QDPR	0.981111	0.941921	1.02193	0.359219
CYCS	1.01176	1.00339	1.0202	0.00580881
CIAPIN1	1.01844	0.988139	1.04966	0.235784

## Sheet: Sheet1
Supplementary Table S4. The coefficient value of the 12 genes
Gene	Coefficient
FDX1	0.000364457
FDX2	-0.0384527
LOXL2	0.0101388
ASPH	0.00637592
GLRX2	0.0267181
ALDH2	-0.00467581
CYCS	0.00200066
AKR1A1	-0.00494372
MAOB	-0.00826603
RDH16	0.0527418
CYBB	-0.00434439
CYB5A	-0.000353447
